# Supplementary material for: The Efficacy of Glucagon-like Peptide-1 Based Therapies in Heart Failure Across the Spectrum of Left Ventricular Ejection Fraction: A Systematic Review and Meta-Analysis
Source: J Clin Med. 2026 Jun 9;15(12):4450. doi: 10.3390/jcm15124450 (PMC13301924; doi:10.3390/jcm15124450)
Supplement: Supplementary file 1 [file jcm-15-04450-s001.zip]

Archive with 1 entries (1 files):
- jcm-4328287-supplementary.pdf
